# Supplementary material for: In Vitro, Oral Acute, and Repeated 28-Day Oral Dose Toxicity of a Mixed-Valence Polyoxovanadate Cluster
Source: Pharmaceuticals (Basel). 2023 Aug 30;16(9):1232. doi: 10.3390/ph16091232 (PMC10536805; doi:10.3390/ph16091232)
Supplement: Supplementary file 1 [file pharmaceuticals-16-01232-s001.zip]

Archive with 1 entries (1 files):
- pharmaceuticals-2491426-supplementary.pdf
